# Supplementary material for: Multisession Anodal tDCS on the Right Temporo-Parietal Junction Improves Mentalizing Processes in Adults with Autistic Traits
Source: Brain Sci. 2021 Dec 28;12(1):30. doi: 10.3390/brainsci12010030 (PMC8773564; doi:10.3390/brainsci12010030)
Supplement: Supplementary file 1 [file brainsci-12-00030-s001.zip]

Archive with 1 entries (1 files):
- brainsci-1456974-supplementary.pdf
